# Supplementary material for: Intraspecific Variation and Environmental Determinants of Leaf Functional Traits in Polyspora chrysandra Across Yunnan, China
Source: Plants (Basel). 2025 Sep 23;14(19):2953. doi: 10.3390/plants14192953 (PMC12525973; doi:10.3390/plants14192953)
Supplement: Supplementary file 1 [file plants-14-02953-s001.zip]

Archive with 8 entries (8 files):
- Figure S1.tif
- Table S1.pdf
- Table S2.pdf
- Table S3.xlsx
- Table S4.xlsx
- Table S5.xlsx
- Table S6.xlsx
- Table S7.xlsx
