# Supplementary material for: Intraspecific Variation and Environmental Determinants of Leaf Functional Traits in Polyspora chrysandra Across Yunnan, China
Source: Plants (Basel). 2025 Sep 23;14(19):2953. doi: 10.3390/plants14192953 (PMC12525973; doi:10.3390/plants14192953)
Supplement: Supplementary file 1 [file plants-14-02953-s001.zip › Table S3.xlsx]

## Sheet: Table S3
Table S3. Results of cross-loading analysis
	CFs	GCs	LFTs	SPs	UVRFs
AHM	0.814	-0.415	0.064	-0.222	0.372
DD_5	0.991	-0.767	0.236	-0.079	-0.029
MCMT	0.981	-0.671	0.214	-0.206	0.182
MWMT	0.958	-0.748	0.204	0.032	-0.137
Alt	-0.753	0.9	-0.329	-0.096	0.394
Lat	-0.636	0.917	-0.127	0.001	0.17
cos_Lon	-0.361	0.781	0.117	-0.016	0.358
LA	0.153	-0.079	0.943	-0.254	-0.109
LFW	-0.239	0.304	0.635	-0.225	0.006
LP	0.246	-0.175	0.926	-0.228	-0.139
LTD	-0.174	0.22	-0.802	0.1	0.33
LW	-0.026	0.098	0.882	-0.281	-0.07
LWC	0.138	-0.264	0.708	-0.301	-0.166
SLA	0.412	-0.375	0.786	-0.271	-0.068
CECC	-0.112	0.026	-0.259	0.852	-0.365
OCC	0.187	-0.443	-0.05	0.585	-0.499
Silt	-0.111	0.091	-0.434	0.632	-0.137
TEB	-0.193	0.089	-0.102	0.82	-0.231
pH	-0.311	0.219	-0.185	0.794	-0.214
UVB1	0.172	0.189	-0.172	-0.503	0.947
UVB3	0.138	0.35	-0.136	-0.211	0.889
UVB5	0.197	0.148	-0.198	-0.396	0.949
UVB6	-0.238	0.581	-0.119	-0.435	0.862
