# Supplementary material for: Intraspecific Variation and Environmental Determinants of Leaf Functional Traits in Polyspora chrysandra Across Yunnan, China
Source: Plants (Basel). 2025 Sep 23;14(19):2953. doi: 10.3390/plants14192953 (PMC12525973; doi:10.3390/plants14192953)
Supplement: Supplementary file 1 [file plants-14-02953-s001.zip › Table S4.xlsx]

## Sheet: Table S4
Table S4. Results of discriminant validity analysis
	CFs	GCs	LFTs	SPs	UVRFs	CFs	GCs	LFTs	SPs	UVRFs
CFs	0.939
GCs	-0.714	0.868				0.724
LFTs	0.203	-0.186	0.819			0.267	0.336
SPs	-0.11	-0.053	-0.286	0.744		0.309	0.324	0.359
UVRFs	0.066	0.356	-0.17	-0.426	0.913	0.262	0.397	0.187	0.45
Note: The first five columns in the table represent discriminant validity based on the square root of AVE, whereas the final five columns assess discriminant validity through HTMT ratios.
