# Supplementary material for: Intraspecific Variation and Environmental Determinants of Leaf Functional Traits in Polyspora chrysandra Across Yunnan, China
Source: Plants (Basel). 2025 Sep 23;14(19):2953. doi: 10.3390/plants14192953 (PMC12525973; doi:10.3390/plants14192953)
Supplement: Supplementary file 1 [file plants-14-02953-s001.zip › Table S5.xlsx]

## Sheet: Table S5
Table S5 Latitude and longitude information of the sampling point of P. chrysandra across Yunnan Province
id	Latitude	Longitude
1	24.9071	100.268
2	24.7695	100.43
3	24.7708	100.486
4	24.8622	100.31
5	24.7678	100.491
6	25.5797	99.9401
7	25.5783	100.136
8	24.6842	101.035
9	24.5629	101.271
10	24.7047	101.266
11	24.0665	101.905
12	24.0167	101.978
13	24.1814	102.146
14	24.3101	102.571
15	23.906	102.44
16	23.7735	102.386
17	23.697	102.773
18	23.9213	102.827
19	23.8657	102.841
20	24.4541	103.456
21	24.4916	103.492
22	24.1848	103.481
23	23.722	103.663
24	23.4137	104.121
25	23.6523	104.779
26	23.4831	104.783
27	23.8955	103.837
28	24.6643	102.566
