# Supplementary material for: Intraspecific Variation and Environmental Determinants of Leaf Functional Traits in Polyspora chrysandra Across Yunnan, China
Source: Plants (Basel). 2025 Sep 23;14(19):2953. doi: 10.3390/plants14192953 (PMC12525973; doi:10.3390/plants14192953)
Supplement: Supplementary file 1 [file plants-14-02953-s001.zip › Table S6.xlsx]

## Sheet: Table S6
Table S6 Detailed methods for measuring leaf functional traits
Leaf functional traits (LFTs)	Acronyms	Units	Measurement or calculation method
leaf length	LL	mm	Measurement. Clear images of the leaves to be measured were obtained by scanning with a scanner (Epson Perfection V800, 300 dpi resolution, TIFF format; Epson America, Inc., USA) and measured using the Image J software (v1.54d, https://imagej.net/software/imagej/).
leaf width	LW	mm
leaf area	LA	mm2	Measurements. The images were binarized, and the number of pixel points was calculated using MATLAB R2020a (The MathWorks Inc., Natick, MA, USA, 2020), and LA was obtained from the pixel point size. For conifers, each bundle of needles was separated into each needle for scanning, and the conifer LA was obtained by calculating it by analogy to the surface area of a cone.
leaf perimeter	LP	mm	Measurement. LP is measured using Image J software (v1.54d, https://imagej.net/software/imagej/).
leaf shape factor	LSF	/	Calculate. LSF=4π×LA/LP2.
leaf length-to-width ratio	LWR	/	Calculate. LWR=LL/LW.
leaf thickness	LT	mm	Measurement. Using electronic vernier caliper (Greener M1087, 200 mm range, 0.01 mm resolution, Yantai Greenery Tools Co., Ltd, China). LT was calculated as the arithmetic mean of three measurements taken across the lamina width at standardized positions: 10% (basal), 50% (medial), and 90% (apical) distances from the petiole insertion point, avoiding primary/secondary veins.
petiole length	PL	mm	Measurement. PD and PL were measured separately with an electronic vernier caliper (Greener M1087, 200 mm range, 0.01 mm resolution, Yantai Greenery Tools Co., Ltd, China).
petiole diameter	PD	mm
leaf serration number	LSN	number	Manually count based on the scan image.
leaf serration density	LSD	number/mm	LSD = LSN/LP, referring to the number of leaf teeth per unit length.
specific leaf area	SLA	mm²/g	Calculate. LA/LDW.
leaf mass per unit area	LMA	g/mm²	Calculate. LDW/LA=1/SLA.
leaf fresh weight	LFW	g	Measurement. Fresh leaves were washed to remove surface dirt, moistened or soaked in deionized water for more than 12 h, removed, wiped to dry the water, and weighed on a 1/1000 electronic analytical balance (AUW120D, 42-120 g range, 0.1-0.01 mg resolution; Shimadzu Corporation, Kyoto, Japan). Saturated fresh weight.
leaf dry weight	LDW	g	Measurement. Leaves were placed in an oven and dried at 65°C to a constant weight, and the dry weight of the leaves was weighed using a 1/1000 electronic balance (AUW120D, 42-120 g range, 0.1-0.01 mg resolution; Shimadzu Corporation, Kyoto, Japan).
leaf water concentration	LWC	%	Calculate. (LFW－LDW)/LFW.
leaf dry matter content	LDMC	%	Calculate. LDW/LFW.
leaf succulence index	LSI	/	Calculate. (LFW－LDW)/LA.
leaf tissue density	LTD	g/cm³	Calculate. [LDW/(LA×LT)]×100%.
chlorophyll content	CHL	SPAD	Measurement. A portable chlorophyll analyzer (Konica Minolta SPAD-502Plus, Japan) was used to measure at least 5 points per leaf, avoiding the main leaf vein, and taking the average value of 5 measurements. Chlorophyll measurement must be completed within the day after the plant leaf sample is collected, and results are expressed as SPAD units.
Note: "/" indicates that the trait is dimensionless.
