# Supplementary material for: Intraspecific Variation and Environmental Determinants of Leaf Functional Traits in Polyspora chrysandra Across Yunnan, China
Source: Plants (Basel). 2025 Sep 23;14(19):2953. doi: 10.3390/plants14192953 (PMC12525973; doi:10.3390/plants14192953)
Supplement: Supplementary file 1 [file plants-14-02953-s001.zip › Table S7.xlsx]

## Sheet: Table S7
Table S7 Geary's C test results for spatial autocorrelation analysis
Traits	Geary's C	p	p.adj
PL	1.015	0.896	0.896
PD	0.772	0.039	0.243
LSN	0.813	0.121	0.303
LSD	0.832	0.202	0.404
LL	0.897	0.375	0.492
LW	0.603	0.001	0.201
LA	0.902	0.393	0.492
LP	0.902	0.375	0.492
LWR	0.902	0.441	0.519
LSF	0.884	0.329	0.492
LDMC	0.932	0.597	0.664
SLA	0.942	0.644	0.678
LMA	0.806	0.069	0.243
LFW	0.855	0.181	0.401
LDW	0.809	0.113	0.303
LT	0.773	0.063	0.243
LWC	0.851	0.238	0.433
LSI	0.726	0.02	0.204
LTD	0.795	0.073	0.243
CHL	0.878	0.288	0.479
